# Supplementary material for: The Protective Mechanism of Deuterated Linoleic Acid Involves the Activation of the Ca2+ Signaling System of Astrocytes in Ischemia In Vitro
Source: Int J Mol Sci. 2021 Dec 8;22(24):13216. doi: 10.3390/ijms222413216 (PMC8706680; doi:10.3390/ijms222413216)
Supplement: Supplementary file 1 [file ijms-22-13216-s001.zip]

Archive with 1 entries (1 files):
- ijms-1468950-supplementary.pdf
